# Supplementary material for: Silencing of the ARK5 gene reverses the drug resistance of multidrug-resistant SGC7901/DDP gastric cancer cells
Source: PeerJ. 2020 Aug 7;8:e9560. doi: 10.7717/peerj.9560 (PMC7416719; doi:10.7717/peerj.9560)
Supplement: Supplemental Information 1 — Including all the images of full-length uncropped blots. [file peerj-08-9560-s001.zip]

Archive with 5 entries (4 files):
- Original images of electrophoretic gels and blots/
- Original images of electrophoretic gels and blots/Figure 1. actin.tif
- Original images of electrophoretic gels and blots/Figure 1. ark5.tif
- Original images of electrophoretic gels and blots/Figure 2. actin.tif
- Original images of electrophoretic gels and blots/Figure 2. ark5.tif
