# Supplementary material for: Silencing of the ARK5 gene reverses the drug resistance of multidrug-resistant SGC7901/DDP gastric cancer cells
Source: PeerJ. 2020 Aug 7;8:e9560. doi: 10.7717/peerj.9560 (PMC7416719; doi:10.7717/peerj.9560)
Supplement: Supplemental Information 2 — Including figures and dataset of protein expression. [file peerj-08-9560-s002.zip]

Archive with 3 entries (2 files):
- Raw data of Figure1 and Figure2/
- Raw data of Figure1 and Figure2/Figure1.csv
- Raw data of Figure1 and Figure2/Figure2.csv
