# Supplementary material for: Silencing of the ARK5 gene reverses the drug resistance of multidrug-resistant SGC7901/DDP gastric cancer cells
Source: PeerJ. 2020 Aug 7;8:e9560. doi: 10.7717/peerj.9560 (PMC7416719; doi:10.7717/peerj.9560)
Supplement: Supplemental Information 2 — Including figures and dataset of protein expression. [file peerj-08-9560-s002.zip › Raw data of Figure1 and Figure2/Figure1.csv]

	Group A	Group B
	SGC7901	SGC7901/DDP
1	0.7462986	1.093656
2	0.6933925	1.153521
3	0.7760708	1.231987
