# Supplementary material for: Silencing of the ARK5 gene reverses the drug resistance of multidrug-resistant SGC7901/DDP gastric cancer cells
Source: PeerJ. 2020 Aug 7;8:e9560. doi: 10.7717/peerj.9560 (PMC7416719; doi:10.7717/peerj.9560)
Supplement: Supplemental Information 2 — Including figures and dataset of protein expression. [file peerj-08-9560-s002.zip › Raw data of Figure1 and Figure2/Figure2.csv]

	Group A	Group B	Group C	Group D
	SGC7901	SGC7901/DDP	SGC7901/DDP-shARK5	SGC7901/DDP-NC
1	1.381754	1.529661	1.410578	1.626334
2	1.441692	1.643708	1.354372	1.683791
3	1.334738	1.547439	1.472873	1.553903
4	1.303827	1.57293	1.320492	1.497048
