# Supplementary material for: Silencing of the ARK5 gene reverses the drug resistance of multidrug-resistant SGC7901/DDP gastric cancer cells
Source: PeerJ. 2020 Aug 7;8:e9560. doi: 10.7717/peerj.9560 (PMC7416719; doi:10.7717/peerj.9560)
Supplement: Supplemental Information 3 — Including the raw data of CCK-8 assay. [file peerj-08-9560-s003.zip]

Archive with 5 entries (4 files):
- Raw data of Figure3/
- Raw data of Figure3/Figure3 5-FU.xlsx
- Raw data of Figure3/Figure3 ADR.xlsx
- Raw data of Figure3/Figure3 DDP.xlsx
- Raw data of Figure3/Figure3 DR.xlsx
