# Supplementary material for: Silencing of the ARK5 gene reverses the drug resistance of multidrug-resistant SGC7901/DDP gastric cancer cells
Source: PeerJ. 2020 Aug 7;8:e9560. doi: 10.7717/peerj.9560 (PMC7416719; doi:10.7717/peerj.9560)
Supplement: Supplemental Information 3 — Including the raw data of CCK-8 assay. [file peerj-08-9560-s003.zip › Raw data of Figure3/Figure3 5-FU.xlsx]

## Sheet: Sheet1
5-FU concentration (ug/ml)	Group A			Group B			Group C			Group D
	SGC7901			SGC7901/DDP			SGC7901/DDP-shARK5			SGC7901/DDP-NC
0	99.12	100.58	101.12	101.34	99.52	101.89	99.98	98.97	101.25	101.25	99.56	101.87
2.5	62.35	63.58	61.59	78.56	79.85	80.52	60.23	59.55	61.23	78.24	80.29	79.62
5	51.23	52.85	50.97	70.58	71.85	69.54	48.56	49.26	47.89	69.68	70.23	71.69
10	37.56	36.12	35.98	61.89	62.54	60.24	34.98	33.48	35.59	59.12	60.59	58.95
20	22.58	23.89	21.65	54.44	55.48	56.35	23.96	23.12	22.41	54.12	54.98	56.87
40	17.88	18.52	19.32	48.43	47.12	49.56	15.12	16.89	17.23	45.86	46.23	44.85
80	15.36	14.65	15.89	39.84	37.45	38.59	15.13	15.98	14.32	39.56	38.54	36.99
