# Supplementary material for: Silencing of the ARK5 gene reverses the drug resistance of multidrug-resistant SGC7901/DDP gastric cancer cells
Source: PeerJ. 2020 Aug 7;8:e9560. doi: 10.7717/peerj.9560 (PMC7416719; doi:10.7717/peerj.9560)
Supplement: Supplemental Information 3 — Including the raw data of CCK-8 assay. [file peerj-08-9560-s003.zip › Raw data of Figure3/Figure3 ADR.xlsx]

## Sheet: Sheet1
ADR concentration (ug/ml)	Group A			Group B			Group C			Group D
	SGC7901			SGC7901/DDP			SGC7901/DDP-shARK5			SGC7901/DDP-NC
0	101.58	100.12	100.56	100.98	99.56	98.58	101.23	99.15	100.59	99.58	101.58	100.26
0.1	68.64	69.59	67.58	84.23	82.55	82.16	66.58	67.59	68.64	83.25	84.57	82.62
0.2	56.58	55.23	54.68	79.22	78.29	80.54	52.62	53.94	54.12	77.24	76.12	78.28
0.4	48.56	48.13	46.68	74.58	73.59	72.25	46.59	47.1	44.58	69.25	70.56	68.12
0.8	38.58	37.12	37.76	65.87	64.23	66.89	36.58	37.58	38.75	65.23	66.87	64.12
1.6	31.06	29.59	30.82	48.59	47.62	46.56	28.62	27.54	26.45	44.58	46.59	45.23
3.2	21.58	19.58	20.23	44.95	44.26	43.25	20.25	19.48	18.56	45.1	43.21	43.56
