# Supplementary material for: Silencing of the ARK5 gene reverses the drug resistance of multidrug-resistant SGC7901/DDP gastric cancer cells
Source: PeerJ. 2020 Aug 7;8:e9560. doi: 10.7717/peerj.9560 (PMC7416719; doi:10.7717/peerj.9560)
Supplement: Supplemental Information 3 — Including the raw data of CCK-8 assay. [file peerj-08-9560-s003.zip › Raw data of Figure3/Figure3 DDP.xlsx]

## Sheet: Sheet1
DDP concentration (ug/ml)	Group A			Group B			Group C			Group D
	SGC7901			SGC7901/DDP			SGC7901/DDP-shARK5			SGC7901/DDP-NC
0	99.26	98.26	101.3	101.28	98.22	99.87	99.87	98.23	100.58	101.13	99.54	98.12
0.5	68.46	67.52	66.23	84.12	83.96	82.21	66.46	67.24	68.28	82.52	83.86	84.56
1	56.32	57.78	55.62	77.96	79.01	76.23	54.96	54.32	54.12	79.56	78.12	78.36
2	47.26	48.96	46.53	68.54	67.96	66.53	46.12	44.52	45.88	71.56	70.86	69.65
4	38.42	36.68	37.96	58.56	56.23	57.88	36.69	38.54	37.56	57.96	58.55	56.39
8	33.55	32.42	31.59	46.12	45.78	44.23	30.18	29.85	31.28	49.12	48.81	47.23
16	24.18	23.96	22.41	32.88	31.25	33.14	23.98	24.56	22.32	31.23	32.54	33.12
