# Supplementary material for: Silencing of the ARK5 gene reverses the drug resistance of multidrug-resistant SGC7901/DDP gastric cancer cells
Source: PeerJ. 2020 Aug 7;8:e9560. doi: 10.7717/peerj.9560 (PMC7416719; doi:10.7717/peerj.9560)
Supplement: Supplemental Information 3 — Including the raw data of CCK-8 assay. [file peerj-08-9560-s003.zip › Raw data of Figure3/Figure3 DR.xlsx]

## Sheet: Sheet1
DR concentration (ug/ml)	Group A			Group B			Group C			Group D
	SGC7901			SGC7901/DDP			SGC7901/DDP-shARK5			SGC7901/DDP-NC
0	100.68	99.67	101.58	99.87	101.58	100.26	99.87	101.59	100.87	101.58	100.65	99.25
0.01	78.35	77.65	79.85	89.26	90.68	88.21	77.13	75.24	75.89	88.25	88.01	86.49
0.02	67.67	65.58	66.95	81.87	80.26	79.15	64.59	63.98	62.03	78.53	76.01	77.65
0.04	44.58	42.64	43.95	65.65	66.96	64.25	40.21	39.23	41.65	64.98	63.21	65.94
0.08	38.54	36.97	37.08	55.62	53.21	54.32	34.24	35.69	33.21	58.21	56.35	57.64
0.16	32.26	31.06	33.65	47.68	47.01	49.96	31.35	30.26	32.68	44.68	43.97	42.5
0.32	24.23	23.05	25.94	36.23	35.11	37.82	23.25	21.98	21.06	36.19	35.36	37.56
