# Supplementary material for: Silencing of the ARK5 gene reverses the drug resistance of multidrug-resistant SGC7901/DDP gastric cancer cells
Source: PeerJ. 2020 Aug 7;8:e9560. doi: 10.7717/peerj.9560 (PMC7416719; doi:10.7717/peerj.9560)
Supplement: Supplemental Information 4 — IIncluding all the raw data and images from the mouse trial. [file peerj-08-9560-s004.zip]

Archive with 7 entries (6 files):
- Raw data of Figure7/
- Raw data of Figure7/Figure7 A.JPG
- Raw data of Figure7/Figure7 B.xlsx
- Raw data of Figure7/Figure7 C.JPG
- Raw data of Figure7/Figure7 D.xlsx
- Raw data of Figure7/Figure7 E.xlsx
- Raw data of Figure7/Figure7 F.xlsx
