# Supplementary material for: Silencing of the ARK5 gene reverses the drug resistance of multidrug-resistant SGC7901/DDP gastric cancer cells
Source: PeerJ. 2020 Aug 7;8:e9560. doi: 10.7717/peerj.9560 (PMC7416719; doi:10.7717/peerj.9560)
Supplement: Supplemental Information 4 — IIncluding all the raw data and images from the mouse trial. [file peerj-08-9560-s004.zip › Raw data of Figure7/Figure7 B.xlsx]

## Sheet: Sheet1
	Body weight (g)
X axis	Group A					Group B
Time(days)	SGC7901					SGC7901/DDP
1	21	19.7	18.5	19.2	21.1	20.5	20.2	21	19.5	18.2
4	21	19	18.1	19.3	22	21.9	21	21.2	19.9	17.9
7	20.7	18.5	18.2	19.9	22.3	22.9	21.9	21.9	19	18.5
10	20.2	18.2	18.9	20.3	23	23	22.5	22.5	19.8	17.8
13	20	18.9	18.8	21	22.3	22	22.1	23	20.1	18
16	19.5	19.3	19.5	20.6	21.9	21.5	21.6	22.7	20.5	18.7
19	19.9	19.4	20	21.2	21.6	22.5	20.7	21.9	20.7	19.5
22	19.2	19.9	19.2	20.5	20.9	23.5	20.8	20	21.2	18.9
25	20	19.3	18.9	19.8	20.8	24	20.2	19.5	22	19.7
28	19	18.7	18.2	19.9	20.6	23.7	21.3	20.2	22.3	20
31	19.1	18.2	18.3	20.5	20.2	22.7	21.5	20.1	21.2	19.4
