# Supplementary material for: Silencing of the ARK5 gene reverses the drug resistance of multidrug-resistant SGC7901/DDP gastric cancer cells
Source: PeerJ. 2020 Aug 7;8:e9560. doi: 10.7717/peerj.9560 (PMC7416719; doi:10.7717/peerj.9560)
Supplement: Supplemental Information 4 — IIncluding all the raw data and images from the mouse trial. [file peerj-08-9560-s004.zip › Raw data of Figure7/Figure7 D.xlsx]

## Sheet: Sheet1
	Tumour weight (g)
	Group A	Group B
	SGC7901	SGC7901/DDP
1	0.4	0.8
2	0.2	0.9
3	0.4	0.9
4	0.3	1.1
5	0.2	0.7
