# Supplementary material for: Silencing of the ARK5 gene reverses the drug resistance of multidrug-resistant SGC7901/DDP gastric cancer cells
Source: PeerJ. 2020 Aug 7;8:e9560. doi: 10.7717/peerj.9560 (PMC7416719; doi:10.7717/peerj.9560)
Supplement: Supplemental Information 4 — IIncluding all the raw data and images from the mouse trial. [file peerj-08-9560-s004.zip › Raw data of Figure7/Figure7 E.xlsx]

## Sheet: Sheet1
	Tumour volume (mm3)
	Group A	Group B
	SGC7901	SGC7901/DDP
1	315.4	541
2	62.1	973.4
3	177.7	850
4	104.6	600.1
5	133.7	618.4
